# Supplementary material for: Prevalence of Toxoplasma gondii Antibodies and Risk Factors in Two Sympatric Invasive Carnivores (Procyon lotor and Nyctereutes procyonoides) from Zgorzelec County, Poland
Source: Pathogens. 2024 Feb 28;13(3):210. doi: 10.3390/pathogens13030210 (PMC10975512; doi:10.3390/pathogens13030210)
Supplement: Supplementary file 1 [file pathogens-13-00210-s001.zip]

Archive with 1 entries (1 files):
- pathogens-2810469-supplementary.pdf
